# Supplementary material for: Hyposalivation Treatment with Non-Crosslinked Hyaluronic Acid and Amino Acids Solution—A Clinical Pilot Study
Source: Life (Basel). 2026 May 25;16(6):887. doi: 10.3390/life16060887 (PMC13301810; doi:10.3390/life16060887)
Supplement: Supplementary file 1 [file life-16-00887-s001.zip]

Archive with 1 entries (1 files):
- life-4294394-supplementary.pdf
